# Supplementary material for: Epilepsy in Cerebral Palsy: Unraveling Prevalence, Risk Factors, and Subtype Associations in a Large-Scale Population Study
Source: Medicina (Kaunas). 2024 Nov 4;60(11):1809. doi: 10.3390/medicina60111809 (PMC11596662; doi:10.3390/medicina60111809)
Supplement: Supplementary file 1 [file medicina-60-01809-s001.zip]

Archive with 1 entries (1 files):
- medicina-3280178-supplementary.pdf
